# Supplementary material for: Early Effects of Extracellular Vesicles Secreted by Adipose Tissue Mesenchymal Cells in Renal Ischemia Followed by Reperfusion: Mechanisms Rely on a Decrease in Mitochondrial Anion Superoxide Production
Source: Int J Mol Sci. 2022 Mar 8;23(6):2906. doi: 10.3390/ijms23062906 (PMC8955255; doi:10.3390/ijms23062906)
Supplement: Supplementary file 1 [file ijms-23-02906-s001.zip]

Archive with 1 entries (1 files):
- ijms-1602176-supplementary.pdf
